# Supplementary material for: Cross-Validation of a Multiplex LC-MS/MS Method for Assaying mAbs Plasma Levels in Patients with Cancer: A GPCO-UNICANCER Study
Source: Pharmaceuticals (Basel). 2021 Aug 12;14(8):796. doi: 10.3390/ph14080796 (PMC8401780; doi:10.3390/ph14080796)
Supplement: Supplementary file 1 [file pharmaceuticals-14-00796-s001.zip]

Archive with 1 entries (1 files):
- pharmaceuticals-1274520-supplementary.pdf
